# Supplementary material for: Immobilization of ZnO-TiO2 Nanocomposite into Polyimidazolium Amphiphilic Chitosan Film, Targeting Improving Its Antimicrobial and Antibiofilm Applications
Source: Antibiotics (Basel). 2023 Jun 27;12(7):1110. doi: 10.3390/antibiotics12071110 (PMC10376717; doi:10.3390/antibiotics12071110)
Supplement: Supplementary file 1 [file antibiotics-12-01110-s001.zip]

Archive with 1 entries (1 files):
- antibiotics-2435319-supplementary.pdf
